# Supplementary material for: Sclerostin antibody corrects periodontal disease in type 2 diabetic mice
Source: JCI Insight. 2024 Jul 18;9(16):e181940. doi: 10.1172/jci.insight.181940 (PMC11343605; doi:10.1172/jci.insight.181940)
Supplement: Supporting data values [file jciinsight-9-181940-s129.xlsx]

## Sheet: Fig1L
Control	T2D
95	90
94	70
93	72
91	75
93	81
92	86
95	79
88	82

## Sheet: Fig1O
Control	T2D
313	229
298	261
342	208
311	237
299	157
239	190
285	232
331	203

## Sheet: Fig1R
Control	T2D
1.8	1.3
0.7	0.9
1.2	1.1
1.9	1
1.5	1.5
1.2	0.8
1.1	0.9
1.4	0.7

## Sheet: Fig2I
Control	T2D
51.8	29.7
44.2	28.6
45.1	28.3
32.8	35.6
42.6	29.8
44.5	25.6
38.7	31.2
42	23.2

## Sheet: Fig2L
Control	T2D
0.6	0.86
0.53	1.2
0.68	0.95
0.71	0.88
0.65	0.64
0.49	0.79
0.55	0.81
0.69	0.79

## Sheet: Fig3E
BV/TV
Control	T2D	Scl. Ab	T2D + Scl. Ab
81.5	77.2	91.4412	85.9924
86	64.2	94.4005	93.4975
82.2	61	95.4299	85.4343
83.2	78.3	92.5126	84.5
80.1	79.2	92.4656	90.3485
77.3	68.3	89.8	80.7001
79.8	71.4	90.8588	92.5546
82.6	66.1	92.6409	87.7993
Bone volume
398011	316228	478064	385608
417507	254554	435326	350647
369744	302789	431059	333039
376828	335321	419311	387046
388486	315046	452735	382552
424678	270944	434905	377860
416606	294893	421128	416929
398791	333468	508533	377849

## Sheet: Fig3F
max1st palatal
Control	T2D	Scl. Ab	T2D + Scl. Ab
245.86	310.78	214.57	193.78
233.65	271.95	224.04	206.03
217.95	342.1	205.72	307.78
237.96	342.87	239.56	251.83
244.1	338.96	223.09	237.17
249.23	328.33	216.79	279.54
231.25	298.7	249.06	238.18
236.14	318.21	222.34	255.31
max 1st buccal
Control	T2D	Scl. Ab	T2D + Scl. Ab
161.95	252.2	196.99	223.14
199.47	238.14	173.07	208.03
184.13	243.57	201.18	172.79
226.57	229.84	182.2	193.45
196.22	221.18	187.12	188.95
218.28	233.12	163.57	176.72
181.9	256.99	209.84	213.99
203.31	243.07	193.12	184.35

## Sheet: Fig4Q
Control	T2D	Scl. Ab	T2D + Scl. Ab
47	21	87	81
34	29	69	88
39	25	91	82
44	19	77	69
49	22	79	73
41	18	68	77
42	27	85	71
50	33	87	69

## Sheet: Fig4V
Control	T2D	Scl. Ab	T2D + Scl. Ab
74	49	91	89
82	62	88	91
69	59	97	77
77	55	81	92
71	69	89	87
75	72	94	88
86	79	96	79
81	60	89	76

## Sheet: Fig5I
control	T2D	sclab	t2d+sclab
0.64	0.93	0	0
0.72	0.89	0	0
0.55	0.97	0	0
0.69	0.76	0.1	0
0.83	0.65	0	0
0.59	0.76	0	0
0.66	0.91	0.1	0.3
0.62	0.82	0	0.1

[truncated: 11 more sheets: Fig5N, Fig6I, Fig6N, Fig6S, Fig6x, Fig6Y, SFig1E, SFig1J, SFig5I, SFig5N, SFig5S]
